# Supplementary material for: Disclosure of a Concealed Michelangelo-Inspired Depiction in a 16th-Century Painting
Source: J Imaging. 2024 Jul 23;10(8):175. doi: 10.3390/jimaging10080175 (PMC11355436; doi:10.3390/jimaging10080175)
Supplement: Supplementary file 1 [file jimaging-10-00175-s001.zip]

Archive with 1 entries (1 files):
- jimaging-3113808-supplementary.pdf
